# Supplementary material for: Pre-Surgical Endoscopic Biopsies Are Representative of Esophageal and Esophago-Gastric Junction Adenocarcinoma Histologic Classes and Survival Risk
Source: Cancers (Basel). 2024 Dec 2;16(23):4045. doi: 10.3390/cancers16234045 (PMC11640587; doi:10.3390/cancers16234045)
Supplement: Supplementary file 1 [file cancers-16-04045-s001.zip]

Archive with 1 entries (1 files):
- cancers-3293287-supplementary.pdf
